# Supplementary material for: BRAFV600E Mutant Allele Frequency (MAF) Influences Melanoma Clinicopathologic Characteristics
Source: Cancers (Basel). 2021 Oct 11;13(20):5073. doi: 10.3390/cancers13205073 (PMC8533792; doi:10.3390/cancers13205073)
Supplement: Supplementary file 1 [file cancers-13-05073-s001.zip]

Archive with 1 entries (1 files):
- cancers-1382725 supplementary after final.pdf
